# Supplementary material for: Use of Epivolve phage display to generate a monoclonal antibody with opsonic activity directed against a subdominant epitope on extracellular loop 4 of Treponema pallidum BamA (TP0326)
Source: Front Immunol. 2023 Aug 22;14:1222267. doi: 10.3389/fimmu.2023.1222267 (PMC10478084; doi:10.3389/fimmu.2023.1222267)
Supplement: Supplementary Table 1 — Primers. [file Table_1.xlsx]

## Sheet: Table S1 - Primers
Protein	Name	Primer name	Description	Oligo Sequence (5' to 3')
BamA	PfTrxBamA/ECL4, (Nichols)	PfTrxBamA/ECL4 –FW	Amplification of BamA ECL4 568-602, Nichols	CGCGCGGCAGCCATATGAGCAGCGGCATTATCGAG
		PfTrxBamA/ECL4 –RV		GGTGGTGGTGCTCGAGTTACTGTGCCACTCGATC
	PfTrxBamA/ECL4, (Mexico A)	PfTrxBamA/ECL4 MexA–FW	Amplification of BamA ECL4 568-602, Mexico A	GCCGTTCGATCAAACCGTGAAAG
		PfTrxBamA/ECL4 MexA–RV		TGGTTGTTGTCCTTGTCG
TbpB loopless C-lobe	TbpB-LCLBamA/ECL4	TbpB28nt-F	Amplification of BamA ECL4 568-602, Nichols	CAGCCATATGGCTAGCGGCAGCAGCAGCGAAAACA
		TbpB-ntR		GGTGGTGGTGCTCGAGTCATTGCACCGGCTGCTGACG
