# Supplementary material for: Use of Epivolve phage display to generate a monoclonal antibody with opsonic activity directed against a subdominant epitope on extracellular loop 4 of Treponema pallidum BamA (TP0326)
Source: Front Immunol. 2023 Aug 22;14:1222267. doi: 10.3389/fimmu.2023.1222267 (PMC10478084; doi:10.3389/fimmu.2023.1222267)
Supplement: Supplementary Table 2 — Immunological assay conditions. [file Table_2.xlsx]

## Sheet: Table S2 - Conditions
Assay	Species	Antigen	First Blocking	Primary Ab	Second Blocking	Secondary Ab	Cell Markers
ELISA	Mouse	BamA ECL4 peptide	PBS containing 15% goat serum, 0.005% Tween 20 and 0.05% sodium azide; 1 h at RT	IGX mAbs (30 mg/ml); 4-fold serial dilution in 1% BSA, 1.5 h at RT		HRP conjugated goat a-mouse Ig (1:10,000); 1 h at RT
		PfTrxBamA/ECL4	PBS containing 15% goat serum, 0.005% Tween 20 and 0.05% sodium azide; 1 h at RT	IGX mAbs (30 mg/ml); 4-fold serial dilution in 5% BSA, 1 h at RT		HRP conjugated goat a-mouse Ig (1:10,000); 1 h at RT
		BamA ECL4 peptide	PBS containing 15% goat serum, 0.005% Tween 20 and 0.05% sodium azide; 1 h at RT	a-PfTrxBamA/ECL4 (1:20); 2-fold serial dilution in 5% BSA, 1.5 h at RT		HRP conjugated goat a-mouse Ig (1:10,000); 1 h at RT
	Rabbit	PfTrxBamA/ECL4	PBS containing 15% goat serum, 0.005% Tween 20 and 0.05% sodium azide; 1 h at RT	IRS (1:20); 2-fold serial dilution in 1% BSA, 1 h at RT		HRP conjugated goat a-rabbit Ig (1:10,000); 1 h at RT
		BamA ECL4 peptide	PBS containing 15% goat serum, 0.005% Tween 20 and 0.05% sodium azide; 1 h at RT	a-PfTrxBamA/ECL4 (1:20); 2-fold serial dilution in 5% BSA, 1.5 h at RT		HRP conjugated goat a-rabbit Ig (1:10,000); 1 h at RT
Immunoblot	Mouse	PfTrxBamA/ECL4	PBS containing 5% nonfat dry milk and 0.1% Tween 20; 1 h at RT	mAbs (4 mg/ml), ON at 4°C		HRP-conjugated goat a-mouse Ig (1:10,000); 1 h at RT
		TbpB-LCLBamA/ECL4	PBS containing 5% nonfat dry milk and 0.1% Tween 20; 1 h at RT	a-PfTrxBamA/ECL4 (1:1000), ON at 4°C		HRP-conjugated goat a-mouse Ig (1:30,000); 1 h at RT
		PfTrxBamA/ECL4	PBS containing 5% nonfat dry milk and 0.1% Tween 20; 1 h at RT	MSS and NMS (1:250), ON at 4°C		HRP-conjugated goat a-mouse Ig (1:30,000); 1 h at RT
	Rat	PfTrxBamA/ECL4	PBS containing 5% nonfat dry milk and 0.1% Tween 20; 1 h at RT	a-BamA/ECL4 (1:500), ON at 4°C		HRP-conjugated goat a-rat Ig (1:30,000); 1 h at RT
	Rabbit	TbpB-LCLBamA/ECL4	PBS containing 5% nonfat dry milk and 0.1% Tween 20; 1 h at RT	a-PfTrxBamA/ECL4 (1:1000), ON at 4°C		HRP-conjugated goat a-rabbit Ig (1:30,000); 1 h at RT
		PfTrxBamA/ECL4	PBS containing 5% nonfat dry milk and 0.1% Tween 20; 1 h at RT	IRS and NRS (1:250), ON at 4°C		HRP-conjugated goat a-rabbit Ig (1:30,000); 1 h at RT
IFA	Mouse	Tp and macrophages	5% BSA in PBS; 1 h at RT	Rabbit anti-Tp (1:100), ON at 4°C		a-rabbit IgG TexasRed (1:500); 1 h at RT	Phalloidin AF488 (1:10); 30 min Cholera Toxin AF647 (1:500); 30 min DAPI (1:1000); 10 min; All at RT
	Rabbit		CMRL 10% NGS; 1 h at RT	MSS (1:25), ON at 4°C	CMRL 10% NGS; 1 h at RT	a-mouse IgG AF488 (1:500); 1 h at RT	Cholera Toxin AF647 (1:500); 30 min DAPI (1:1000); 10 min; All at RT
